# Supplementary material for: A wavelet-based decomposition method for a robust extraction of pulse rate from video recordings
Source: PeerJ. 2018 Nov 27;6:e5859. doi: 10.7717/peerj.5859 (PMC6267003; doi:10.7717/peerj.5859)
Supplement: Supplemental Information 1 [file peerj-06-5859-s001.zip]

Archive with 8 entries (7 files):
- final_code_revised/final_code_SB_CWT.m
- final_code_revised/m functions/
- final_code_revised/m functions/A_FFT.m
- final_code_revised/m functions/calcSNR.m
- final_code_revised/m functions/getAllDirectoriesWithImages.m
- final_code_revised/m functions/MMSE_HR_multiple.m
- final_code_revised/m functions/SB_CWT.m
- final_code_revised/m functions/SB_Wang.m
