# Supplementary material for: A wavelet-based decomposition method for a robust extraction of pulse rate from video recordings
Source: PeerJ. 2018 Nov 27;6:e5859. doi: 10.7717/peerj.5859 (PMC6267003; doi:10.7717/peerj.5859)
Supplement: Supplemental Information 1 [file peerj-06-5859-s001.zip › final_code_revised/final_code_SB_CWT.m]

clc;
clear;
close;

%% Create the string arrays containing paths to all facial recordings and reference signals

[listVideo,listPhys]=getAllDirectoriesWithImages; % (custom function)

%% Call the main code - MMSE_HR_multiple.m

wL=[32,64,128,256]; % definition of all windows sizes

for i=1:4 % execute the code for each window length
    MMSE_HR_multiple(listVideo,listPhys,wL(i)); % (custom function)
end

%% Read all the entries from the Excel files with results

data=cell(1,4); %preallocation
data{1} = xlsread('32.xlsx'); % read results obtained at wL=32
data{2} = xlsread('64.xlsx'); % read results obtained at wL=64
data{3} = xlsread('128.xlsx'); % read results obtained at wL=128
data{4} = xlsread('256.xlsx'); % read results obtained at wL=256

%% Draw SNR boxplot

figure('units','normalized','outerposition',[0 0 1 1],'DefaultAxesFontSize',26)
xLabels=["SB (l=32)"; "SB-CWT (l=32)";"SB (l=64)"; "SB-CWT (l=64)";"SB (l=128)"; "SB-CWT (l=128)";"SB (l=256)"; "SB-CWT (l=256)";];
gcf=boxplot([data{1}(:,1:2),data{2}(:,1:2),data{3}(:,1:2),data{4}(:,1:2)],xLabels,'Colors','gk','OutlierSize',11);
ylabel('SNR (dB)')
ylim([-10 20])
xlabel('Tested Algorithm')
% text(0.95,17,'A','FontSize',26)
text(0.95,17,'B','FontSize',26)
lines = findobj(gcf, 'type', 'line', 'Tag', 'Median');
set(lines, 'Color', 'r');
set(findobj(gcf,'type','line'),'linew',2)
ax=gca;
ax.YGrid = 'on';
ax.GridLineStyle = '-';
outerpos = ax.OuterPosition;
ti = ax.TightInset; 
left = outerpos(1) + ti(1);
bottom = outerpos(2) + ti(2);
ax_width = outerpos(3) - ti(1) - ti(3);
ax_height = outerpos(4) - ti(2) - ti(4);
ax.Position = [left bottom ax_width ax_height];

%% Draw scatter plots (mean PR values)

fitobjectDFT=cell(1,4);
fitobjectCWT=cell(1,4);
% textFigure={'A','B','C','D'};
textFigure={'E','F','G','H'};

for i= 1:4
    fitobjectDFT{i} = fit(data{i}(:,3),data{i}(:,4),'poly1');
    fitobjectCWT{i} = fit(data{i}(:,3),data{i}(:,5),'poly1');
end

figure('units','normalized','outerposition',[0 0 1 1],'DefaultAxesFontSize',26,'DefaultAxesPosition', [0.1, 0.1, 0.8, 0.8])

for i=1:4
    ax1=subplot(2,2,i);
    scatter(data{i}(:,3),data{i}(:,4),'x','MarkerEdgeColor','g'), hold on
    xlim([40 160]), ylim([40 160])
    plot(fitobjectDFT{i},'g'), hold on
    scatter(data{i}(:,3),data{i}(:,5),'MarkerEdgeColor','k'), hold on
    plot(fitobjectCWT{i},'k')
    xlabel('PR_{ref} (BPM)'), ylabel('PR_{rPPG} (BPM)')
    legend({'SB','fitted line (SB)', 'SB-CWT', 'fitted line (SB-CWT)'},'Location','southeast','FontSize',16)
    box(ax1,'on')
    text(45,150,textFigure{i},'FontSize',26)
    text(82,140,strcat(['r^{2}=',sprintf('%.3f',(corr(data{i}(:,3),data{i}(:,4)))^2)]),'FontSize',17)
    text(82,150,strcat(['y=',sprintf('%.3f',fitobjectDFT{i}.p1),'*x+',sprintf('%.3f',fitobjectDFT{i}.p2)]),'FontSize',17)
    text(121,100,strcat(['r^{2}=',sprintf('%.3f',(corr(data{i}(:,3),data{i}(:,5)))^2)]),'FontSize',17)
    text(121,110,strcat(['y=',sprintf('%.3f',fitobjectCWT{i}.p1),'*x+',sprintf('%.3f',fitobjectCWT{i}.p2)]),'FontSize',17)
end

%% Draw Bland-Altman plots (mean PR values)

figure('units','normalized','outerposition',[0 0 1 1],'DefaultAxesFontSize',26,'DefaultAxesPosition', [0.1, 0.1, 0.8, 0.8])

for i=1:4
    mean34=(data{i}(:,3)+data{i}(:,4))/2;
    mean35=(data{i}(:,3)+data{i}(:,5))/2;
    dif43=(data{i}(:,4)-data{i}(:,3));
    dif53=(data{i}(:,5)-data{i}(:,3));
    ax1=subplot(2,2,i);
    
    s1=scatter(data{i}(:,3),dif43,'x','MarkerEdgeColor','g'); hold on
    s2=scatter(data{i}(:,3),dif53,'MarkerEdgeColor','k'); hold on
        
    %plot mean line
    plot(xlim, [mean(dif43),mean(dif43)],'Color','g'), hold on
    plot(xlim, [mean(dif53),mean(dif53)],'Color','k'), hold on

    % plot lower std line
    plot(xlim, [mean(dif43)-(1.96*std(dif43)),mean(dif43)-(1.96*std(dif43))],'--','Color','g'), hold on
    plot(xlim, [mean(dif53)-(1.96*std(dif53)),mean(dif53)-(1.96*std(dif53))],'--','Color','k'), hold on
   
    % plot upper std line
    plot(xlim, [mean(dif43)+(1.96*std(dif43)),mean(dif43)+(1.96*std(dif43))],'--','Color','g'), hold on
    plot(xlim, [mean(dif53)+(1.96*std(dif53)),mean(dif53)+(1.96*std(dif53))],'--','Color','k'), hold on
    legend([s1(1) s2(1)],{'SB','SB-CWT'},'Location','southeast','FontSize',16)
    xlabel('PR_{ref} (BPM)'), ylabel('PR_{rPPG}-PR_{ref} (BPM)')
    box(ax1,'on')
    ylim([-50 50])
    set(findobj(ax1,'type','line'),'linew',2)
    text(43,43,textFigure{i},'FontSize',26)
end


%% Calculate selected parameters

% Mean absolute error
for i=1:4
    MAE_DFT(i)=sum(abs(data{i}(:,3)-data{i}(:,4)))/size(data{i},1);
    MAE_CWT(i)=sum(abs(data{i}(:,3)-data{i}(:,5)))/size(data{i},1);
end

% Mean percentage error
for i=1:4
    MPE_DFT(i)=(100/size(data{1},1))*sum((data{i}(:,3)-data{i}(:,4))./data{i}(:,3));
    MPE_CWT(i)=(100/size(data{1},1))*sum((data{i}(:,3)-data{i}(:,5))./data{i}(:,3));
end

% Root mean square error
for i=1:4
    RMSE_DFT(i)=sqrt((sum(data{i}(:,3)-data{i}(:,4)).^2)/size(data{i},1));
    RMSE_CWT(i)=sqrt((sum(data{i}(:,3)-data{i}(:,5)).^2)/size(data{i},1));
end

% Paerson coefficient
for i=1:4
    rho_DFT(i) = corr(data{i}(:,3),data{i}(:,4));
    rho_CWT(i) = corr(data{i}(:,3),data{i}(:,5));
end

results=[MAE_DFT',MAE_CWT',MPE_DFT',MPE_CWT',RMSE_DFT',RMSE_CWT',rho_DFT',rho_CWT'];

%% Write parameters calculated above to Excel file

xlsFile='parameters1.xlsx';   
xlswrite(xlsFile,{'MAE_DFT','MAE_CWT','MPE_DFT','MPE_CWT','RMSE_DFT','RMSE_CWT','rho_DFT','rho_CWT'})
xlswrite(xlsFile,results,1,'A2') 

%% Perform two-tailed t-test with alpha=0.05

for i = 1:4
    [h{i},p{i}] = ttest(data{i}(:,4),data{i}(:,5),'Alpha',0.05,'Tail','both');
end    
