# Supplementary material for: A wavelet-based decomposition method for a robust extraction of pulse rate from video recordings
Source: PeerJ. 2018 Nov 27;6:e5859. doi: 10.7717/peerj.5859 (PMC6267003; doi:10.7717/peerj.5859)
Supplement: Supplemental Information 1 [file peerj-06-5859-s001.zip › final_code_revised/m functions/getAllDirectoriesWithImages.m]

% Function that extracts full paths of all MMSE-HR recordings
function [listVideo,listPhys]=getAllDirectoriesWithImages

listTemp1 = genpath('D:\Video-databases\MMSE-HR\T10_T11_30Subjects\'); % path name of the folderName and all subfolders
listVideoTemp = strsplit(listTemp1,';'); % split listTemp1 with semicolon as the denominator

% change all the paths with 50 or less characters (these paths do not
% include the recordings) to empty matrices
for i=1:size(listVideoTemp,2)
    if size(listVideoTemp{i},2)<=50
        listVideoTemp{i}=[];
    end
end

listVideo=listVideoTemp(~cellfun('isempty',listVideoTemp)); % remove all the empty matrices

listPhys=cell(1,size(listVideo,2)); % preallocation of the listPhys that contains paths of all BP signals (used as the reference signals)

for i = 1:size(listVideo,2)
    listPhys{i}=strcat('D:\Video-databases\MMSE-HR\T10_T11_30PhyBPHRData',erase(listVideo{i},'D:\Video-databases\MMSE-HR\T10_T11_30Subjects'),'\');
end

end
