# Supplementary material for: A wavelet-based decomposition method for a robust extraction of pulse rate from video recordings
Source: PeerJ. 2018 Nov 27;6:e5859. doi: 10.7717/peerj.5859 (PMC6267003; doi:10.7717/peerj.5859)
Supplement: Supplemental Information 1 [file peerj-06-5859-s001.zip › final_code_revised/m functions/MMSE_HR_multiple.m]

% This is the MATLAB implementation of the proposed SB-CWT method that includes
% steps 1-5 shown in Figure 1, processing of the reference pulse 
% signals and computation of the evaluation metrics. The function also calls 
% scripts SB_CWT.m (called in line 138), which includes the remaining steps 
% and SB_Wang.m (called in line 130), which includes the implementation of the
% state-of-the-art SB method (Wang, Wenjin, et al. "Robust heart rate from 
% fitness videos." Physiological measurement 38.6 (2017): 1023.)

%---Steps of the proposed SB-CWT (shown in Figure 1 in the manuscript)---
% Step 1 (Selection of the parameters of the generalized Morse wavelets 
% (gamma,nu,P2) - lines 47-63
% Step 2 (Face detection) - lines 68-69, 78
% Step 3 (ROI size adjustment) - lines 79-82
% Step 4 (Spatial averaging of the pixel values inside the ROI in each frame)
% - line 90
% Step 5 (Signal inversion) - line 99
% Step 6 (Windowing (l=32/64/128/256)) - see comments in SB-CWT.m
% Step 7 (Temporal normalization) - see SB-CWT.m
% Step 8 (Continuous wavelet transform) - see SB-CWT.m
% Step 9 (Projection on wavelet coefficients on POS plane) - see SB-CWT.m
% Step 10 (Alpha tuning) - see SB-CWT.m
% Step 11 (Applying weighting function (scale-dependent energy distribution) 
% to the wavelet coefficients - see SB-CWT.m
% Step 12 (Inverse continuous wavelet transform with scale dependent 
% thresholding) - see SB-CWT.m
% Step 13 (Overlap-adding) - see SB-CWT.m
% ------------------------------------------------------------------------

function MMSE_HR_multiple(listVideo,listPhys,wL)

% Create an Excel spreadsheet with the window length value set as its name
xlsFile=char(strcat(num2str(wL),'.xlsx'));
% Define the column headers in the Excel spreadsheet
xlswrite(xlsFile,{'Video','SNR SB','SNR SB-CWT','meanHRRef','meanHRPOS','meanHRCWT', 'ROIwidth', 'ROIheight'})
% Preallocation of the variables
SNRSB=zeros(1,size(listVideo,2)); % vector of SNR values for the SB method
SNRSBCWT=zeros(1,size(listVideo,2)); % vector of SNR values for the proposed SB-CWT method
meanPRSB=zeros(1,size(listVideo,2)); % vector of mean PR values obtained with SB method
meanPRRef=zeros(1,size(listVideo,2)); % vector of mean PR values from the reference BP signal
meanPRSBCWT=zeros(1,size(listVideo,2)); % vector of mean PR values obtained with the proposed SB-CWT method
ROIwidth=zeros(1,size(listVideo,2)); % vector of the bbox/ROI widths
ROIheight=zeros(1,size(listVideo,2)); % vector of the bbox/ROI heights

tic % start stopwatch

FsCam = 25; % camera frame rate
FsRef = 1000; % reference BP measurement sampling rate

% determine the time-bandwidth product P2, so that minfreq is >= 40/60 Hz
% (corresponds to 40 BPM); 
N=wL; % signal length is equal to window length
gamma=3; % set symmetry parameter to 3 -> Airy wavelets
for P2=gamma+1:40*gamma
    beta=P2/gamma; % calculate gamma
    sigmat=sqrt(P2/2); % approximate time-domain standard deviation of wavelet
    maxscale=N/(2*sigmat); % maxscale at given signal length and time-domain standard deviation
    FF=2*pi()/((beta/gamma)^(1/gamma)); % factor for converting scales to pseudo-frequencies
    minfreq=1/(maxscale*FF)*FsCam; % minfreq at given maxscale, asF and FsCam
    if P2==40*gamma % if maximum value of P is reached P is the solution
        break
    elseif minfreq>(40/60) % if these critera is met, solution is P-1  
        P2=P2-1;
        break
    end
end

% Create a detector to detect frontal faces using Viola-Jones algorithm
faceDetector = vision.CascadeObjectDetector('FrontalFaceCART');
faceDetector.MinSize = [400 400]; % Define the size of the smallest detectable ROI

% Loop through all the recordings and extract the desired information
for l=1:size(listVideo,2)

listVideoT=[listVideo{l},'\']; % define the l-th recording
imgSet=imageSet(listVideoT); % create an image set from l-th recording
imgTemp=read(imgSet,1); % define the first frame from the image set

bbox=step(faceDetector,imgTemp); % detect face
bbox1=round((bbox(1,1)+bbox(1,1)+bbox(1,3))/2-(bbox(1,3)*0.6)/2); % change the x value of the upper left corner of the bbox
bbox2=round(bbox(1,2)); % keep the y value of the upper left corner of the bbox
bbox3=round(bbox(1,3)*0.6); % reduce the width of the bbox to 60%
bbox4=round(bbox(1,4)); % keep the same height of the bbox

ROIwidth(l)=length(bbox2:bbox2+bbox4); % define the height of the bbox
ROIheight(l)=length(bbox1:bbox1+bbox3); % define the width of the bbox

parfor i = 1 : imgSet.Count % for-loop in parallel on workers in parallel pool
    img = read(imgSet,i); % read i-th image in the image set
    ROI1=(img(bbox2:bbox2+bbox4,bbox1:bbox1+bbox3,:)); % apply bbox to the i-th image to get the ROI
    C(:,i)=mean(mean(ROI1,1)); % spatial averaging
end

% if C is matrix of all zeros, terminate execution of for loop
if unique(C)==0
    break
end

% invert signal in order to allow comparison with the reference BP signal
C=-C;

%% Preprocessing of the reference signal

[bRef,aRef] = butter(1,[40/60 2]/(FsRef/2)); % define butterworth filter for filtering the reference signal of order 2 with limits [40 120] BPM
refHRtemp=dlmread(char(strcat(listPhys{l},'BP_mmHg.txt'))); % read reference BP signal
% check which signal is longer (raw rPPG or reference) and adjust the lengths
if size(C,2)/FsCam <= size(refHRtemp,1)/FsRef % if reference signal is longer
    reftemp1=refHRtemp(1:(size(C,2)*FsRef/FsCam)); % cut the reference signal
else % if raw rPPG signal is longer
    reftemp1=refHRtemp;
    C=C(:,1:(round(size(refHRtemp,1)*FsCam/FsRef))); % cut the raw rPPG signal
end
reftemp2=filtfilt(bRef,aRef,reftemp1); % filter the reference signal

% clipping of the reference signal (keeping only the positive values)
reftemp3=reftemp2;
for i=1:size(reftemp2)
    if reftemp2(i)<0
        reftemp3(i)=0;
    end
end

reftemp4=reftemp3'.^2; % squaring of the signal
[~,locsRef,~,~] = findpeaks(reftemp4',FsRef,'MinPeakDistance',0.3); % find systolic peaks in the refence signal
meanPRRef(l) = 1/mean(diff(locsRef))*60; % calculate mean reference pulse rate (PR)
refSNR=resample(reftemp1,FsCam,FsRef); % resample the reference signal to allow direct comparison with the rPPG signal

%%  Extraction of pulse signal

% SB method
[CSB,~]=SB_Wang(C,wL,FsCam); % obtain pulse signal using the SB method
[~,locsPOS,~,~] = findpeaks(CSB,FsCam,'MinPeakDistance',1/(240/60)); % find x locations of peaks of the SB pulse signal
meanPRSB(l) = 1/mean(diff(locsPOS))*60; % calculate mean PR from SB pulse signal
% calculate SNR for the SB pulse signal
SNRtemp1=calcSNR(CSB,FsCam,refSNR',FsCam,256);
SNRSB(l)=mean(SNRtemp1);

% SB-CWT method
[CSBCWT,~,~,~,~]=SB_CWT(C,wL,FsCam,P2); % obtain pulse signal using the SB-CWT method
[~,locsCWT,~,~] = findpeaks(CSBCWT,FsCam,'MinPeakDistance',1/(240/60)); % find x locations of peaks of the SB-CWT pulse signal
meanPRSBCWT(l) = 1/mean(diff(locsCWT))*60; % calculate mean PR from SB-CWT pulse signal
% calculate SNR of the SB-CWT pulse signal
SNRtemp2=calcSNR(CSBCWT,FsCam,refSNR',FsCam,256);
SNRSBCWT(l)=real(mean(SNRtemp2));

end

toc % end stopwatch

% clear all variables except the listed ones
clearvars -except listVideo SNRSB SNRSBCWT meanPRRef meanPRSB meanPRSBCWT l...
    listPhys xlsFile faceDetector wL ROIwidth ROIheight 
% write the results to the Excel file
xlswrite(xlsFile,listVideo',1,'A2')
xlswrite(xlsFile,SNRSB',1,'B2')
xlswrite(xlsFile,SNRSBCWT',1,'C2')
xlswrite(xlsFile,meanPRRef',1,'D2')
xlswrite(xlsFile,meanPRSB',1,'E2')
xlswrite(xlsFile,meanPRSBCWT',1,'F2')
xlswrite(xlsFile,ROIwidth',1,'G2')
xlswrite(xlsFile,ROIheight',1,'H2')

end
