# Supplementary material for: A wavelet-based decomposition method for a robust extraction of pulse rate from video recordings
Source: PeerJ. 2018 Nov 27;6:e5859. doi: 10.7717/peerj.5859 (PMC6267003; doi:10.7717/peerj.5859)
Supplement: Supplemental Information 1 [file peerj-06-5859-s001.zip › final_code_revised/m functions/SB_CWT.m]

% This is MATLAB implementation of the the proposed SB-CWT algoritm (steps 
% 6-13 in Figure 1). The code is equipped with the comments, which simplify 
% the comparison of the method with the SB method (Wang, Wenjin, et al. 
% "Robust heart rate from fitness videos." Physiological measurement 38.6 
% (2017): 1023.)

% xrec = icwt(wt,f,freqrange) inverts the CWT over the frequency range 
% specified in freqrange. f is the scale-to-frequency conversion obtained 
% from cwt.

%---Steps of the proposed SB-CWT (shown in Figure 1 in the manuscript)---
% Step 1 (Selection of the parameters of the generalized Morse wavelets 
% (gamma,nu,P2) - see comments in MMSE_HR_multiple.m
% Step 2 (Face detection) - see comments in MMSE_HR_multiple.m
% Step 3 (ROI size adjustment) - see comments in MMSE_HR_multiple.m
% Step 4 (Spatial averaging of the pixel values inside the ROI in each frame)
% - see comments in MMSE_HR_multiple.m
% Step 5 (Signal inversion) - see comments in MMSE_HR_multiple.m
% Step 6 (Windowing (l=32/64/128/256)) - line 38 
% Step 7 (Temporal normalization) - line 39
% Step 8 (Continuous wavelet transform) - line 41
% Step 9 (Projection on wavelet coefficients on POS plane) - lines 44-45
% Step 10 (Alpha tuning) - line 46
% Step 11 (Applying weighting function (scale-dependent energy distribution) 
% to the wavelet coefficients - lines 49-51 
% Step 12 (Inverse continuous wavelet transform with scale dependent 
% thresholding) - line 53
% Step 13 (Overlap-adding) - line 54
% ------------------------------------------------------------------------

function [P,Pw,W,f,energy] = SB_CWT (input,L,FsCam,timebandwidth)

N=size(input,2); % length of the input signal
P=zeros(1,N); % preallocation of the final pulse signal vector

for n = 1:N-L+1
    W=cell(1,3); % preallocation of the wavelet coefficients vector
    Cw=input(:,n:n+L-1); % windowing
    Cnw=diag(mean(Cw,2))^(-1)*Cw-1; % temporal normalization
    for i=1:3
      [W{i},f]=cwt(Cnw(i,:),'morse',FsCam,'WaveletParameters',[3,timebandwidth]); % CWT
    end
    k = find ((40/60 <= f) & (f <= 240/60)); % find the freq. range that corresponds to [40 240] BPM
    S1=W{2}-W{3}; % project wavelet coefficients on POS (part 1)
    S2=-2*W{1}+W{2}+W{3}; % project wavelet coefficient on POS (part 2)
    h=S1+(abs(S1)./abs(S2)).*S2; % alpha tuning
    energy=zeros(1,size(h,1)); % preallocation of the weighting function based on scale-dependent energy distribution
    for j=1:size(h,1)
        energy(j)=sum(abs(h(j,:))); % global energy distribution calculation
    end
    Pw=bsxfun(@times,energy,h')'; % weighting
%     Pw=h; % in case of no weight 
    signal=icwt(Pw,'morse',f,[f(k(end)) f(k(1))],'WaveletParameters',[3,timebandwidth]); % perform inverse CWT
    P(1,n:n+L-1)=P(1,n:n+L-1)+(signal-mean(signal))/std(signal); % overlap-add 
end

end
