# Supplementary material for: A wavelet-based decomposition method for a robust extraction of pulse rate from video recordings
Source: PeerJ. 2018 Nov 27;6:e5859. doi: 10.7717/peerj.5859 (PMC6267003; doi:10.7717/peerj.5859)
Supplement: Supplemental Information 1 [file peerj-06-5859-s001.zip › final_code_revised/m functions/SB_Wang.m]

% The uncommented code between lines 13 and 25 closely follows the "Algorithm 1. Sub-band rPPG (SB)"
% from the article Wang, Wenjin, et al. % "Robust heart rate from fitness videos." 
% Physiological measurement 38.6 (2017): 1023.

function [P,Zweight] = SB_Wang (input,L,FsCam)

N=size(input,2); % length of the input signal
P=zeros(1,N); % preallocation of the final pulse signal vector
f=(FsCam*(0:L/2))/L; % define frequency domain based on the window length L and FsCam
k = find ((40/60 <= f) & (f <= 240/60)); % find the freq range that corresponds to [40 240] BPM
B=[k(1) k(end)]; % freq band adapted to window length L

for n = 1:N-L+1
    C=input(:,n:n+L-1); % windowing    
    CzeroMean=diag(mean(C,2))^(-1)*C-1; % temporal normalization
    F=fft(CzeroMean,[],2); % perform FFT (row-wise)    
    S = [0,1,-1;-2,1,1]*F; % project Fourier coefficient on POS
    Z = S(1,:)+abs(S(1,:))./abs(S(2,:)).*S(2,:); % alpha tuning
    Zweight=Z.*(abs(Z)./abs(sum(F,1))); % weighting
%     Zweight=Z; % in case of no weight 
    Zweight(:,1:B(1)-1)=0; % set components out of frequency band to zero
    Zweight(:,B(2)+1:end)=0; % set components out of frequency band to zero
    Pcrtica=real(ifft(Zweight,[],2)); % perform inverse FFT and take only the real part of the result
    P(1,n:n+L-1)=P(1,n:n+L-1)+(Pcrtica-mean(Pcrtica))/std(Pcrtica); % overlap-add
end

end
